# Supplementary material for: Systematic bacterialization of yeast genes identifies a near-universally swappable pathway
Source: eLife. 2017 Jun 29;6:e25093. doi: 10.7554/eLife.25093 (PMC5536947; doi:10.7554/eLife.25093)
Supplement: Supplementary file 1. — Rows are ortholog pairs. Columns A-E list several alternative gene IDs for each organism. ‘Assay location’ is the location of that complementation assay in the plate images shown in Figure 1—figure supplement 1. The following columns list the results of the specific assay type: ‘MM’ refers to the heterozygous diploid assay (Magic Marker). ‘TS’ refers to the temperature-sensitive allele assay. ‘With MLS’ are assays re-done with the yeast mitochondrial localization sequence as described in the test. ‘With ATG’ are assays re-done with an ATG start codon substituted for the E. coli genes non-canonical start codon. ‘Plasmid dependence’ lists the results of 5’ FOA screening of complementing clones to confirm that the E. coli gene-containing plasmid is present. ‘Final status’ and ‘Preliminary status’ refer to the complementation status of the given ortholog pair after (Final) or before (Preliminary) accounting for MLS, ATG, or plasmid dependence assays. DOI: http://dx.doi.org/10.7554/eLife.25093.022 [file elife-25093-supp1.xlsx]

## Sheet: Sheet1
ScUniProt	ScSystematicID	EcUniProt	EcName	EcEcoGene	Clone obtained & sequence verified	MM strain availability	TS strain availability	Assay Location	MM Assay Status	TS Assay Status	Preliminary Status	With MLS	With ATG	Plasmid dependence	Final Status	Toxic Status
P38910	YOR020C	P0A6F9	groS	EG10600	Yes	Yes	Yes	A01	Non complement	Non complement	Non complement	Non complement	NA	NA	Non complement
P38701	YHL015W	P0A7R5	rpsJ	EG10909	Yes	Yes	NA	A02	Non complement	NA	Non complement	NA	NA	NA	Non complement
Q12184	YPL252C	P0A9R4	fdx	EG11328	Yes	Yes	Yes	A03	Non complement	Non complement	Non complement	Non complement	NA	NA	Non complement
P53163	YGL068W	P0A7K2	rplL	EG10873	Yes	Yes	NA	A04	Non complement	NA	Non complement	Complement	NA	Yes	Complement
Q12165	YDL004W	P0A6E6	atpC	EG10100	Yes	Yes	NA	A05	Non informative	NA	NA	NA	NA	NA	NA
P07807	YOR236W	P0ABQ4	folA	EG10326	Yes	Yes	Yes	A06	Complement	Complement	Complement	NA	NA	Yes	Complement
P47058	YJL035C	P68398	tadA	EG11372	Yes	Yes	NA	A07	Non complement	NA	Non complement	NA	Complement	Yes	Complement
P53193	YGL018C	P0A6L9	hscB	EG12131	Yes	Yes	NA	A08	Non complement	NA	Non complement	Complement	NA	Yes	Complement
P15496	YPL117C	Q46822	idi	EG13072	Yes	Yes	NA	A09	Complement	NA	Complement	NA	NA	Yes	Complement
P38523	YOR232W	P09372	grpE	EG10416	Yes	Yes	Yes	A10	Non complement	Non informative	Non complement	Non complement	NA	NA	Non complement
Q03941	YDR196C	P0A6I9	coaE	EG12312	Yes	Yes	Yes	A11	Complement	Non informative	Complement	NA	NA	Yes	Complement
P15454	YDR454C	P60546	gmK	EG10965	Yes	Yes	NA	A12	Complement	NA	Complement	NA	NA	Yes	Complement
P18562	YHR128W	P0A8F0	upp	EG11332	Yes	NA	NA	B01	NA	NA	NA	NA	NA	NA	NA
P38145	YBR256C	P0AFU8	ribC	EG11406	Yes	Yes	NA	B02	Complement	NA	Complement	NA	NA	Yes	Complement
P00572	YJR057W	P0A720	tmk	EG12302	Yes	Yes	Yes	B03	Non informative	Complement	Complement	NA	NA	Yes	Complement
Q99258	YDR487C	P0A7J0	ribB	EG10465	Yes	Yes	NA	B04	Complement	NA	Complement	NA	NA	Yes	Complement
Q12189	YOR095C	P0A7Z0	rpiA	EG11443	Yes	Yes	NA	B05	Complement	NA	Complement	NA	NA	Yes	Complement
P53615	YNL036W	P61517	can	EG12319	Yes	NA	NA	B06	NA	NA	NA	NA	NA	NA	NA
P51601	YGR267C	P0A6T5	folE	EG11375	Yes	Yes	NA	B07	Non informative	NA	NA	NA	NA	NA	NA
P05750	YNL178W	P0A7V3	rpsC	EG10902	Yes	Yes	NA	B08	Non complement	NA	Non complement	NA	NA	NA	Non complement
P46948	YGR195W	P0CG19	rph	EG10863	Yes	Yes	NA	B09	Non complement	NA	Non complement	NA	NA	NA	Non complement
P00950	YKL152C	P62707	gpmA	EG11699	Yes	Yes	NA	B10	Non informative	NA	NA	NA	NA	NA	NA
P06785	YOR074C	P0A884	thyA	EG11002	Yes	Yes	Yes	B11	Complement	Non complement	Complement	NA	NA	Yes	Complement
P32263	YER023W	P0A9L8	proC	EG10769	Yes	Yes	NA	B12	Complement	NA	Complement	NA	NA	Yes	Complement
P41819	YPL266W	P06992	rsmA	EG10523	Yes	Yes	Yes	C01	Non complement	Non complement	Non complement	NA	NA	NA	Non complement
P11353	YDR044W	P36553	hemF	EG12189	Yes	Yes	NA	C02	Complement	NA	Complement	NA	NA	Yes	Complement
P36159	YKR079C	P0A8V0	rbn	EG14260	Yes	Yes	NA	C03	Complement	NA	Complement	NA	NA	Yes	Complement
P16622	YOR176W	P23871	hemH	EG10431	Yes	Yes	NA	C04	Complement	NA	Complement	NA	NA	Yes	Complement
P05373	YGL040C	P0ACB2	hemB	EG10428	Yes	Yes	NA	C05	Complement	NA	Complement	NA	NA	Yes	Complement
P53199	YGL001C	P75821	ybjS	EG13688	Yes	Yes	Yes	C06	Non complement	Non complement	Non complement	NA	NA	NA	Non complement
P32347	YDR047W	P29680	hemE	EG11543	Yes	Yes	NA	C07	Complement	NA	Complement	NA	NA	Yes	Complement
P14540	YKL060C	P0AB71	fbaA	EG10282	Yes	Yes	NA	C08	Complement	NA	Complement	NA	NA	Yes	Complement
P00560	YCR012W	P0A799	pgk	EG10703	Yes	Yes	NA	C09	Complement	NA	Complement	NA	NA	Yes	Complement
P29952	YER003C	P00946	manA	EG10566	Yes	Yes	NA	C10	Complement	NA	Complement	NA	NA	Yes	Complement
P09950	YDR232W	P0AB77	kbl	EG10512	Yes	Yes	NA	C11	Non complement	NA	Non complement	Non complement	NA	NA	Non complement
P25374	YCL017C	P0A6B7	iscS	EG12677	Yes	Yes	NA	C12	Non informative	NA	NA	NA	NA	NA	NA
P07263	YPR033C	P60906	hisS	EG10453	Yes	Yes	Yes	D01	Non complement	Non complement	Non complement	Non complement	Non complement	NA	Non complement
P38628	YEL058W	P31120	glmM	EG11553	Yes	Yes	NA	D02	Non complement	NA	Non complement	NA	NA	NA	Non complement
P25578	YCL004W	P23830	pssA	EG10781	Yes	Yes	NA	D03	Non complement	NA	Non complement	Non complement	NA	NA	Non complement
P20424	YPR088C	P0AGD7	ffh	EG10300	Yes	Yes	NA	D04	Non complement	NA	Non complement	NA	NA	NA	Non complement
Q05911	YLR359W	P0AB89	purB	EG11314	Yes	Yes	NA	D05	Complement	NA	Complement	NA	NA	Yes	Complement
P21269	YER168C	P0ABF1	pcnB	EG10690	Yes	Yes	Yes	D06	Non complement	Non complement	Non complement	Non complement	Non complement	NA	Non complement
P06168	YLR355C	P05793	ilvC	EG10495	Yes	Yes	NA	D07	Non complement	NA	Non complement	Complement	NA	Yes	Complement
P19882	YLR259C	P0A6F5	groL	EG10599	Yes	Yes	NA	D08	Non complement	NA	Non complement	Non complement	NA	NA	Non complement
P12709	YBR196C	P0A6T1	pgi	EG10702	Yes	Yes	Yes	D09	Complement	Complement	Complement	NA	NA	Yes	Complement
P13188	YOR168W	P00962	glnS	EG10390	Yes	Yes	NA	D10	Complement	NA	Complement	NA	NA	Yes	Complement
P16603	YHR042W	P38038	cysJ	EG10191	Yes	Yes	NA	D11	Non informative	NA	NA	NA	NA	NA	NA
P39522	YJR016C	P05791	ilvD	EG10496	Yes	Yes	NA	D12	Non complement	NA	Non complement	Complement	NA	Yes	Complement
P38712	YHR065C	P0A9P6	deaD	EG10215	Yes	Yes	NA	E01	Non complement	NA	Non complement	NA	NA	NA	Non complement
P04801	YIL078W	P0A8M3	thrS	EG11001	Yes	Yes	NA	E02	Complement	NA	Complement	NA	NA	Yes	Complement
P00958	YGR264C	P00959	metG	EG10586	Yes	Yes	Yes	E03	Non complement	Non informative	Non complement	NA	NA	NA	Non complement
Q08162	YOL021C	P21499	rnr	EG11259	Yes	Yes	Yes	E04	Toxic	Mild Toxic	NA	NA	NA	NA	NA	Toxic
P40825	YOR335C	P00957	alaS	EG10034	Yes	Yes	Yes	E05	Non complement	Non complement	Non complement	Non complement	NA	NA	Non complement
P39928	YIL147C	P0DMC5	rcsC	EG10822	Yes	Yes	Yes	E06	Non complement	Non informative	Non complement	NA	Complement	Yes	Complement
P07806	YGR094W	P07118	valS	EG11067	Yes	Yes	NA	E07	Non complement	NA	Complement	Non complement	NA	No	Non complement
P00942	YDR050C	P0A858	tpiA	EG11015	Yes	Yes	Yes	Fig 1-S1B & S1C-Well ID-E8	Complement	Complement	Complement	NA	NA	Yes	Complement
P28789	YDL205C	P06983	hemC	EG10429	Yes	Yes	NA	Fig 1-S1B	Complement	NA	Complement	NA	NA	Yes	Complement
P32288	YPR035W	P0A9C5	glnA	EG10383	Yes	Yes	NA	Fig 1-S1B	Complement	NA	Complement	NA	NA	Yes	Complement
