# Supplementary material for: Systematic bacterialization of yeast genes identifies a near-universally swappable pathway
Source: eLife. 2017 Jun 29;6:e25093. doi: 10.7554/eLife.25093 (PMC5536947; doi:10.7554/eLife.25093)
Supplement: Supplementary file 2. — The first sheet displays all data for each property used in the study to determine predictive properties. The first several columns list IDs for the two organisms as well as the final complementation results. The following columns include all data for each feature. See Materials and Methods for detailed descriptions of each property. The second sheet lists the calculated AUCs for each feature, and the results of the shuffling procedure for each. DOI: http://dx.doi.org/10.7554/eLife.25093.023 [file elife-25093-supp2.xlsx]

## Sheet: Features
ScUniProt	ScSystematicID	EcUniProt	EcName	EcEcoGene	CompStatus	Sc_Length	Ec_Length	Sc-Ec_LengthDifference	Sc-Ec_AbsLengthDifference	ScEc_PercentIDLongest	ScEc_PercentIDAligned	ScEc_PercentSimilarityLongest	ScEc_PercentSimilarityAligned	Ec_CAI	Ec_CBI	Ec_FOP	Ec_ScCAI	Ec_ScCBI	Ec_ScFOP	Sc_BIOGRID-Degree	Sc_BIOGRID-SumLLS	Sc_BIOGRID-Betweenness	Sc_BIOGRID-Clustering	Sc_BIOGRID-LT-Degree	Sc_BIOGRID-LT-SumLLS	Sc_BIOGRID-LT-Betweenness	Sc_BIOGRID-LT-Clustering	Ec_EcoCyc_FractionComplementing	Sc_ProteinAbundance	Sc_RPFAbundance	Sc_TranscriptAbundance	Sc_TranslationEfficiency	Ec_ProteinAbundance
P38910	YOR020C	P0A6F9	groS	EG10600	Non complement	106	97	9	9	0.339623	0.375	0.660377	0.729167	0.506	0.465	0.684	0.169	0.19	0.526	15	15	1.58594e-05	0.205128	1	1	0	0	NA	114607	1018.73	578.607	1.76065	13660
P38701	YHL015W	P0A7R5	rpsJ	EG10909	Non complement	121	103	18	18	0.22314	0.264706	0.578512	0.686275	0.571	0.573	0.743	0.108	0.117	0.465	59	59	5.60655e-05	0.542957	6	6	0.000693981	0	NA	281698	6590.64	9663.22	0.682033	9338
Q12184	YPL252C	P0A9R4	fdx	EG11328	Non complement	172	111	61	61	0.290698	0.45045	0.459302	0.711712	0.496	0.441	0.676	0.151	0.127	0.481	2	2	0	1	NA	NA	NA	NA	NA	428.284	57.751	89.62	0.644399	646
P53163	YGL068W	P0A7K2	rplL	EG10873	Complement	194	121	73	73	0.257732	0.413223	0.489691	0.785124	0.841	0.701	0.829	0.186	0.324	0.59	34	34	0.00011519	0.278226	3	3	0	0	NA	11646.5	166.848	371.183	0.449504	13955
P07807	YOR236W	P0ABQ4	folA	EG10326	Complement	211	159	52	52	0.279621	0.371069	0.545024	0.72327	0.363	0.241	0.557	0.081	-0.035	0.383	6	6	6.43373e-06	0.2	1	1	0	0	1	1300.45	55.788	68.3885	0.815751	287
P47058	YJL035C	P68398	tadA	EG11372	Complement	250	167	83	83	0.24	0.37037	0.432	0.666667	0.301	0.21	0.538	0.058	-0.066	0.34	3	3	0.000102084	0	1	1	0	0	NA	NA	11.6425	87.4655	0.13311	NA
P53193	YGL018C	P0A6L9	hscB	EG12131	Complement	184	171	13	13	0.271739	0.320513	0.619565	0.730769	0.342	0.224	0.549	0.067	-0.14	0.293	4	4	2.04686e-05	0	2	2	3.75603e-05	0	NA	2449.84	32.0495	19.8925	1.61113	229
P15496	YPL117C	Q46822	idi	EG13072	Complement	288	182	106	106	0.180556	0.285714	0.385417	0.60989	0.277	0.052	0.448	0.074	-0.101	0.326	19	19	0.000183913	0.157895	NA	NA	NA	NA	NA	4994.05	212.613	493.213	0.431076	NA
P38523	YOR232W	P09372	grpE	EG10416	Non complement	228	197	31	31	0.27193	0.316327	0.587719	0.683673	0.495	0.363	0.628	0.103	0.013	0.41	50	50	0.000318446	0.0824468	10	10	0.000992582	0.214286	NA	10888	410.578	436.43	0.940766	2050
Q03941	YDR196C	P0A6I9	coaE	EG12312	Complement	241	206	35	35	0.298755	0.35122	0.556017	0.653659	0.271	0.056	0.443	0.076	-0.053	0.358	5	5	8.08407e-06	0.3	NA	NA	NA	NA	1	1725.46	35.8495	167.145	0.214481	NA
P15454	YDR454C	P60546	gmK	EG10965	Complement	187	207	-20	20	0.42029	0.480663	0.661836	0.756906	0.359	0.248	0.565	0.127	0.096	0.455	5	5	4.19736e-06	0.3	NA	NA	NA	NA	1	73696.2	510.764	714.773	0.714581	116
P38145	YBR256C	P0AFU8	ribC	EG11406	Complement	238	213	25	25	0.294118	0.330189	0.605042	0.679245	0.309	0.125	0.49	0.083	-0.097	0.358	6	6	6.65454e-07	0.5	NA	NA	NA	NA	1	5213.09	58.3885	278.978	0.209294	241
P00572	YJR057W	P0A720	tmk	EG12302	Complement	216	213	3	3	0.282407	0.308081	0.583333	0.636364	0.358	0.203	0.529	0.08	-0.048	0.359	8	8	2.82791e-06	0.266667	1	1	0	0	1	2089.9	48.8855	177.516	0.275386	40
Q99258	YDR487C	P0A7J0	ribB	EG10465	Complement	208	217	-9	9	0.410138	0.447236	0.705069	0.768844	0.468	0.297	0.594	0.099	0.026	0.401	9	9	0.000330988	0.111111	1	1	0	0	1	14892.8	NA	NA	NA	110
Q12189	YOR095C	P0A7Z0	rpiA	EG11443	Complement	258	219	39	39	0.282946	0.342723	0.562016	0.680751	0.442	0.375	0.635	0.097	0.029	0.422	9	9	3.53679e-06	0.0952381	3	3	0	0	NA	5671.24	158.675	501.44	0.316439	2338
P05750	YNL178W	P0A7V3	rpsC	EG10902	Non complement	240	233	7	7	0.241667	0.280193	0.554167	0.642512	0.727	0.694	0.821	0.141	0.2	0.518	152	152	0.000782603	0.325549	30	30	0.00525635	0.0436782	NA	185482	6361.12	7980.7	0.797064	8441
P46948	YGR195W	P0CG19	rph	EG10863	Non complement	246	228	18	18	0.231707	0.262673	0.53252	0.603687	NA	NA	NA	NA	NA	NA	26	26	0.000144553	0.375385	16	16	0.000175285	0.591667	NA	722.065	87.602	83.716	1.04642	NA
P06785	YOR074C	P0A884	thyA	EG11002	Complement	304	264	40	40	0.493421	0.570342	0.700658	0.809886	0.45	0.376	0.636	0.093	-0.014	0.396	7	7	2.57872e-05	0.285714	2	2	4.66474e-05	0	1	3666.49	55.3195	16.782	3.29636	137
P32263	YER023W	P0A9L8	proC	EG10769	Complement	286	269	17	17	0.283217	0.30566	0.674825	0.728302	0.376	0.254	0.567	0.083	-0.009	0.39	21	21	1.89048e-05	0.321637	2	2	0.000186138	0	NA	46562.7	305.942	301.917	1.01333	902
P41819	YPL266W	P06992	rsmA	EG10523	Non complement	318	273	45	45	0.242138	0.30315	0.531447	0.665354	0.343	0.26	0.559	0.07	-0.072	0.345	42	42	4.54189e-05	0.407666	8	8	4.79153e-05	0.714286	NA	3257.03	93.505	199.561	0.468553	174
P11353	YDR044W	P36553	hemF	EG12189	Complement	328	299	29	29	0.42378	0.468013	0.64939	0.717172	0.35	0.218	0.549	0.083	-0.046	0.356	24	24	2.37307e-05	0.0606061	NA	NA	NA	NA	1	4955.83	76.9675	133.075	0.578379	NA
P36159	YKR079C	P0A8V0	RbN	EG14260	Complement	838	305	533	533	0.115752	0.323333	0.236277	0.66	0.31	0.195	0.528	0.091	-0.028	0.365	14	14	0.000345223	0.0454545	3	3	0.000488015	0.333333	NA	828.986	10.244	58.6675	0.174611	NA
P16622	YOR176W	P23871	hemH	EG10431	Complement	393	320	73	73	0.236641	0.305921	0.48855	0.631579	0.322	0.201	0.523	0.052	-0.132	0.285	18	18	2.59567e-05	0.183333	9	9	0.00195519	0.142857	1	13021.4	80.6905	119.225	0.676792	NA
P05373	YGL040C	P0ACB2	hemB	EG10428	Complement	342	324	18	18	0.365497	0.388199	0.663743	0.704969	0.407	0.332	0.615	0.096	0.037	0.408	9	9	2.5203e-06	0.380952	NA	NA	NA	NA	1	4735.44	105.892	239.313	0.442485	917
P53199	YGL001C	P75821	ybjS	EG13688	Non complement	349	337	12	12	0.246418	0.264615	0.56447	0.606154	0.363	0.265	0.571	0.078	-0.054	0.351	20	20	3.57883e-05	0.489474	12	12	5.5809e-06	0.833333	NA	10567.6	75.271	210.537	0.357519	NA
P32347	YDR047W	P29680	hemE	EG11543	Complement	362	354	8	8	0.375691	0.388571	0.687845	0.711429	0.397	0.347	0.615	0.062	-0.077	0.328	6	6	7.8931e-06	0.166667	1	1	0	0	1	3261.6	39.123	147.899	0.264524	284
P14540	YKL060C	P0AB71	fbaA	EG10282	Complement	359	359	0	0	0.479109	0.483146	0.802228	0.808989	0.772	0.707	0.833	0.158	0.276	0.573	47	47	0.000141968	0.289547	1	1	0	0	1	847652	15238.4	9396.98	1.62163	7947
P00560	YCR012W	P0A799	pgk	EG10703	Complement	416	387	29	29	0.408654	0.448549	0.685096	0.751979	0.727	0.671	0.808	0.134	0.238	0.537	58	58	0.000240956	0.206494	13	13	0.000397982	0.509091	1	561265	11117.7	4960.54	2.24122	10328
P29952	YER003C	P00946	manA	EG10566	Complement	429	391	38	38	0.317016	0.367568	0.622378	0.721622	0.363	0.251	0.561	0.089	-0.041	0.357	8	8	8.57524e-06	0.357143	1	1	0	0	1	30267.6	278.74	101.351	2.75025	692
P09950	YDR232W	P0AB77	kbl	EG10512	Non complement	548	398	150	150	0.248175	0.345178	0.50365	0.700508	0.435	0.317	0.609	0.084	-0.014	0.378	8	8	6.50865e-06	0.2	NA	NA	NA	NA	1	4489.49	91.7465	47.98	1.91218	20
P07263	YPR033C	P60906	hisS	EG10453	Non complement	546	424	122	122	0.21978	0.289157	0.501832	0.660241	0.436	0.353	0.62	0.077	-0.015	0.366	6	6	3.41892e-07	0.733333	NA	NA	NA	NA	0.4	23440.4	231.733	289.625	0.800116	716
P38628	YEL058W	P31120	glmM	EG11553	Non complement	557	445	112	112	0.226212	0.310345	0.45781	0.628079	0.451	0.363	0.629	0.078	-0.023	0.371	6	6	3.73213e-06	0.266667	NA	NA	NA	NA	1	5837.15	55.084	164.071	0.335732	698
P25578	YCL004W	P23830	pssA	EG10781	Non complement	521	451	70	70	0.247601	0.306413	0.53167	0.657957	0.346	0.246	0.55	0.102	-0.011	0.392	2	2	6.81441e-06	0	NA	NA	NA	NA	NA	8.37649	3.771	10.906	0.345773	690
P20424	YPR088C	P0AGD7	ffh	EG10300	Non complement	541	453	88	88	0.262477	0.314856	0.567468	0.68071	0.441	0.404	0.649	0.066	-0.041	0.362	21	21	3.34707e-05	0.238095	5	5	0.000393151	0.2	NA	6084.31	157.616	195.995	0.804182	457
Q05911	YLR359W	P0AB89	purB	EG11314	Complement	482	456	26	26	0.215768	0.2494	0.547718	0.633094	0.507	0.463	0.686	0.119	0.107	0.466	12	12	4.71361e-05	0.288889	3	3	2.84724e-05	0.666667	1	32589.3	345.447	1100.87	0.313794	1001
P21269	YER168C	P0ABF1	pcnB	EG10690	Non complement	546	465	81	81	0.205128	0.255125	0.512821	0.637813	0.449	0.415	0.653	0.08	0.016	0.385	5	5	1.71798e-06	0	1	1	0	0	NA	3092.65	32.9015	94.968	0.346448	NA
P06168	YLR355C	P05793	ilvC	EG10495	Complement	395	491	-96	96	0.230143	0.325648	0.458248	0.648415	0.58	0.511	0.718	0.089	0.041	0.419	27	27	5.62936e-05	0.186667	1	1	0	0	0.666667	136282	2878.31	576.457	4.99311	6256
P19882	YLR259C	P0A6F5	groL	EG10599	Non complement	572	548	24	24	0.520979	0.54479	0.797203	0.833638	0.789	0.73	0.844	0.146	0.236	0.537	71	71	0.000838656	0.110401	11	11	0.00215051	0.163636	NA	74167.2	913.677	136.361	6.70042	8928
P12709	YBR196C	P0A6T1	pgi	EG10702	Complement	554	549	5	5	0.592058	0.607407	0.808664	0.82963	0.556	0.502	0.716	0.108	0.073	0.453	34	34	9.73509e-05	0.322581	1	1	0	0	0.8	203895	1922.57	852.525	2.25515	2919
P13188	YOR168W	P00962	glnS	EG10390	Complement	809	554	255	255	0.307787	0.456881	0.505562	0.750459	0.554	0.488	0.704	0.103	0.024	0.419	13	13	0.000448489	0.205128	1	1	0	0	0.2	17881.5	304.896	321.848	0.947329	873
P39522	YJR016C	P05791	ilvD	EG10496	Complement	585	616	-31	31	0.37013	0.410072	0.633117	0.701439	0.461	0.426	0.67	0.087	0.028	0.401	10	10	3.43902e-06	0.25	NA	NA	NA	NA	0.5	69791	670.592	475.239	1.41106	18
P38712	YHR065C	P0A9P6	deaD	EG10215	Non complement	501	629	-128	128	0.284579	0.423168	0.502385	0.747045	0.626	0.611	0.77	0.094	0.08	0.414	9	9	2.77874e-06	0.111111	1	1	0	0	NA	2153.07	83.233	131.597	0.632482	16
P04801	YIL078W	P0A8M3	thrS	EG11001	Complement	734	642	92	92	0.332425	0.383648	0.626703	0.72327	0.464	0.396	0.651	0.126	0.109	0.47	28	28	7.3125e-05	0.230769	1	1	0	0	0.2	34135.7	716.151	614.634	1.16517	724
P00958	YGR264C	P00959	metG	EG10586	Non complement	751	677	74	74	0.219707	0.304991	0.49534	0.687616	0.532	0.456	0.687	0.1	0.032	0.419	21	21	1.95364e-05	0.210526	1	1	0	0	0.4	27427.8	237.835	325.455	0.730778	709
P40825	YOR335C	P00957	alaS	EG10034	Non complement	983	876	107	107	0.379451	0.438824	0.649034	0.750588	0.496	0.438	0.677	0.099	0.064	0.429	30	30	6.24721e-05	0.108466	1	1	0	0	0.4	NA	400.471	142.084	2.81855	1012
P39928	YIL147C	P0DMC5	rcsC	EG10822	Complement	1220	949	271	271	0.195082	0.256189	0.471311	0.618945	0.27	0.146	0.491	0.073	-0.038	0.364	16	16	0.000346116	0.0549451	9	9	0.000728582	0.190476	NA	52.6671	8.1595	20.5495	0.397066	NA
P07806	YGR094W	P07118	valS	EG11067	Non complement	1104	951	153	153	0.359601	0.43483	0.615036	0.743702	0.609	0.585	0.759	0.108	0.115	0.47	26	26	9.84193e-05	0.175385	3	3	0.000422605	0	0.4	38982.9	319.233	181.025	1.76347	474
P00942	YDR050C	P0A858	tpiA	EG11015	Complement	248	255	-7	7	0.443137	0.461224	0.717647	0.746939	0.742	0.706	0.833	0.138	0.239	0.541	25	25	6.78318e-05	0.324111	3	3	0	0	1	395237	7111.5	5738.61	1.23924	4784
P28789	YDL205C	P06983	hemC	EG10429	Complement	327	313	14	14	0.382263	0.400641	0.654434	0.685897	0.31	0.218	0.528	0.057	-0.059	0.325	2	2	3.32663e-07	0	NA	NA	NA	NA	1	3824.82	39.4535	151.494	0.260429	NA
P32288	YPR035W	P0A9C5	glnA	EG10383	Complement	370	469	-99	99	0.234542	0.311615	0.45629	0.606232	0.622	0.54	0.736	0.138	0.19	0.513	25	25	3.24796e-05	0.205534	3	3	0	0	NA	23459	808.997	1544.26	0.523875	2238

## Sheet: AUCs
Feature Name	Feature AUC	Shuffled AUC	Shuffled SD	Z score	Direction
RandomForest	0.788	NA	NA	NA	NA
Ec_EcoCyc-FractionComplementing	0.734848	0.502174	0.112694	2.06466	>
Ec_CBI	0.68638	0.49785	0.0837747	2.25043	<
Sc-Ec_PercentIDAligned	0.677419	0.494324	0.087855	2.08406	>
Ec_FOP	0.677419	0.498723	0.0860091	2.07764	<
Sc_BIOGRID-LT-Degree	0.67236	0.496745	0.0964504	1.82078	<
Sc_BIOGRID-LT-SumLLS	0.67236	0.500995	0.0969241	1.76803	<
Sc_BIOGRID-LT-Betweenness	0.67236	0.501335	0.092643	1.84606	<
Sc-Ec_PercentIDLongest	0.658744	0.502141	0.0853169	1.83554	>
Ec_CAI	0.655018	0.496392	0.0876425	1.80992	<
Sc_BIOGRID-LT-Clustering	0.645963	0.501339	0.0805236	1.79605	<
Sc-Ec_LengthDifference	0.631579	0.498554	0.0835265	1.5926	<
Sc-Ec_PercentSimilarityLongest	0.617997	0.497061	0.0871733	1.3873	>
Sc-Ec_AbsLengthDifference	0.612054	0.501623	0.0831719	1.32775	<
Ec_ScCBI	0.601254	0.501927	0.0886612	1.12031	<
Sc_BIOGRID-Degree	0.596774	0.500646	0.0838095	1.14698	<
Sc_BIOGRID-SumLLS	0.596774	0.497104	0.0865051	1.15218	<
Sc-Ec_PercentSimilarityAligned	0.59253	0.502733	0.0868527	1.03389	>
Ec_ScFOP	0.587814	0.499076	0.0863964	1.0271	<
Sc_TranslationEfficiency	0.585965	0.501758	0.0890531	0.945582	<
Ec_Length	0.585739	0.502056	0.08562	0.977372	<
Sc_Length	0.580645	0.496436	0.0843066	0.99884	<
Sc_TranscriptAbundance	0.578947	0.499968	0.0859908	0.918458	>
Ec_ScCAI	0.570789	0.501513	0.0823714	0.84102	<
Sc_BIOGRID-Clustering	0.556876	0.501887	0.0860001	0.639406	<
Sc_ProteinAbundance	0.544444	0.502409	0.0876451	0.479607	>
Sc_BIOGRID-Betweenness	0.533107	0.497608	0.0848572	0.41834	>
Sc_RPFAbundance	0.524561	0.501602	0.0850325	0.27001	<
Ec_ProteinAbundance	0.508152	0.497723	0.0906507	0.11505	<
