# Supplementary material for: Systematic bacterialization of yeast genes identifies a near-universally swappable pathway
Source: eLife. 2017 Jun 29;6:e25093. doi: 10.7554/eLife.25093 (PMC5536947; doi:10.7554/eLife.25093)
Supplement: Supplementary file 3. — A brief description of each primer's use is included on each separate sheet of the file. For additional information, see Materials and methods for the relevant section. DOI: http://dx.doi.org/10.7554/eLife.25093.024 [file elife-25093-supp3.xlsx]

## Sheet: E.coli ORF primers
Primers for amplifying E. coli ORFs with attL gateway sites
EcName	Forward attL1 primer Sequence	Reverse attL2 primer sequence
groS	GATCCGGAGAGACGGATGAATATTCGTCCATTGCATGATCGCG	GTGAGCGTCGGTTGATTACGCTTCAACAATTGCCAGA
rpsJ	GATCCGGAGAGACGGATGCAGAACCAAAGAATCCGTATCCG	GTGAGCGTCGGTTGATTAACCCAGGCTGATCTGCACGT
fdx	GATCCGGAGAGACGGATGCCAAAGATTGTTATTTTGCCTCA	GTGAGCGTCGGTTGATTAATGCTCACGCGCATGGT
rplL	GATCCGGAGAGACGGATGTCTATCACTAAAGATCAAATCATTGAAGCA	GTGAGCGTCGGTTGATTATTTAACTTCAACTTCAGCGCCAGC
atpC	GATCCGGAGAGACGGATGGCAATGACTTACCACCTGGACG	GTGAGCGTCGGTTGATTACATCGCTTTTTTGGTCAACTCGA
folA	GATCCGGAGAGACGGATGATCAGTCTGATTGCGGCGT	GTGAGCGTCGGTTGATTACCGCCGCTCCAGAATCTCA
tadA	GATCCGGAGAGACGGTTGTCTGAAGTCGAATTTAGCCACGA	GTGAGCGTCGGTTGATTAATCCGTCGAGGATTGCGCT
hscB	GATCCGGAGAGACGGATGGATTACTTCACCCTCTTTGGCT	GTGAGCGTCGGTTGATTAAAAATCGAGCAGTTTTTCTTCGAGT
idi	GATCCGGAGAGACGGATGCAAACGGAACACGTCA	GTGAGCGTCGGTTGATTATTTAAGCTGGGTAAATGCAGA
grpE	GATCCGGAGAGACGGATGAGTAGTAAAGAACAGAAAACGCCT	GTGAGCGTCGGTTGATTAAGCTTTTGCTTTCGCTACAGT
coaE	GATCCGGAGAGACGGATGAGGTATATAGTTGCCTTAACGGGAGG	GTGAGCGTCGGTTGATTACGGTTTTTCCTGTGAGACAAACTGC
gmK	GATCCGGAGAGACGGATGGCTCAAGGCACGCT	GTGAGCGTCGGTTGATCAGTCTGCCAACAATTTGCTGA
upp	GATCCGGAGAGACGGATGAAGATCGTGGAAGTCAAACACCCA	GTGAGCGTCGGTTGATTATTTCGTACCAAAGATTTTGTCACCGGC
tmk	GATCCGGAGAGACGGATGCGCAGTAAGTATATCGTCATTGAGGG	GTGAGCGTCGGTTGATCATGCGTCCAACTCCTTCACCC
ribC	GATCCGGAGAGACGGATGTTTACGGGGATTGTACAGGGCA	GTGAGCGTCGGTTGATCAGGCTTCTGTGCCTGGT
ribB	GATCCGGAGAGACGGATGAATCAGACGCTACTTTCCTCT	GTGAGCGTCGGTTGATCAGCTGGCTTTACGCTCATGT
rpiA	GATCCGGAGAGACGGATGACGCAGGATGAATTGAAAAAAGCA	GTGAGCGTCGGTTGATCATTTCACAATGGTTTTGACACCGT
can	GATCCGGAGAGACGGATGAAAGACATAGATACACTCATCAGCA	GTGAGCGTCGGTTGATTATTTGTGGTTGGCGTGTTTCAGCT
folE	GATCCGGAGAGACGGATGCCATCACTCAGTAAAGAAGCGGC	GTGAGCGTCGGTTGATCAGTTGTGATGACGCACAGCG
rpsC	GATCCGGAGAGACGGATGGGTCAGAAAGTACATCCTAATGGT	GTGAGCGTCGGTTGATTATTTACGGCCTTTACGCTGCTGC
rph	GATCCGGAGAGACGGATGCGTCCAGCAGGCCGT	GTGAGCGTCGGTTGATCAGTTTGCCAGCGCCGC
gpmA	GATCCGGAGAGACGGATGGCTGTAACTAAGCTGGTTCTGGT	GTGAGCGTCGGTTGATTACTTCGCTTTACCCTGGTTTGCA
thyA	GATCCGGAGAGACGGATGAAACAGTATTTAGAACTGATGCA	GTGAGCGTCGGTTGATTAGATAGCCACCGGCGCT
proC	GATCCGGAGAGACGGATGGAAAAGAAAATCGGTTTTATTGGCTGC	GTGAGCGTCGGTTGATCAGGATTTGCTGAGTTTTTCTGA
rsmA	GATCCGGAGAGACGGATGAATAATCGAGTCCACCAGGGCC	GTGAGCGTCGGTTGATTAACTCTCCTGCAAAGGCGCGT
hemF	GATCCGGAGAGACGGATGAAACCCGACGCACACCA	GTGAGCGTCGGTTGATTACACCCAATCCCTGACCT
RbN	GATCCGGAGAGACGGATGGAATTAATTTTTTTAGGTACTTCAGCCGGT	GTGAGCGTCGGTTGATTAAACGTTAAACACGGTGAAATCATTCGC
hemH	GATCCGGAGAGACGGATGCGTCAGACTAAAACCGGT	GTGAGCGTCGGTTGATTAGCGATACGCGGCAACA
hemB	GATCCGGAGAGACGGATGACAGACTTAATCCAACGCCCTCG	GTGAGCGTCGGTTGATTAACGCAGAATCTTCTTCTCAGCCA
ybjS	GATCCGGAGAGACGGATGAAGGTACTGGTTACCGGCGC	GTGAGCGTCGGTTGATTAGCGCGGCAGTTTTCCGTG
hemE	GATCCGGAGAGACGGATGACCGAACTTAAAAACGATCGT	GTGAGCGTCGGTTGATTAGCGGTGATACTGTTCAGACAGTCG
fbaA	GATCCGGAGAGACGGATGTCTAAGATTTTTGATTTCGTAAAACCTGGCG	GTGAGCGTCGGTTGATTACAGAACGTCGATCGCGT
pgk	GATCCGGAGAGACGGATGTCTGTAATTAAGATGACCGATCTGGA	GTGAGCGTCGGTTGATTACTTCTTAGCGCGCTCTTCGAGC
manA	GATCCGGAGAGACGGATGCAAAAACTCATTAACTCAGTGCA	GTGAGCGTCGGTTGATTACAGCTTGTTGTAAACACGCGCT
kbl	GATCCGGAGAGACGGATGCGTGGAGAATTTTATCAGCAGT	GTGAGCGTCGGTTGATCAGGCGATAACGCCCAGTTGT
iscS	GATCCGGAGAGACGGATGAAATTACCGATTTATCTCGACTACTCCGC	GTGAGCGTCGGTTGATTAATGATGAGCCCATTCGATGCTGT
hisS	GATCCGGAGAGACGGGTGGCAAAAAACATTCAAGCCATTCGC	GTGAGCGTCGGTTGATTAACCCAGTAACGTGCGCA
glmM	GATCCGGAGAGACGGATGAGTAATCGTAAATATTTCGGTACCGA	GTGAGCGTCGGTTGATTAAACGGCTTTTACTGCATCGGCG
pssA	GATCCGGAGAGACGGATGTTGTCAAAATTTAAGCGT	GTGAGCGTCGGTTGATTACAGGATGCGGCT
ffh	GATCCGGAGAGACGGATGTTTGATAATTTAACCGATCGTTTGTCGCG	GTGAGCGTCGGTTGATTAGCGACCAGGGAAGCCTGG
purB	GATCCGGAGAGACGGATGGAATTATCCTCACTGACCGCCG	GTGAGCGTCGGTTGATTATTTCAGCTCATCAACCATCGTGA
pcnB	GATCCGGAGAGACGGATTTTTACCCGAGTCGCTAATTTTTGCCG	GTGAGCGTCGGTTGATCATGCGGTACCCTCACGACG
ilvC	GATCCGGAGAGACGGATGGCTAACTACTTCAATACACTGAATCTGCG	GTGAGCGTCGGTTGATTAACCCGCAACAGCAATACGT
groL	GATCCGGAGAGACGGATGGCAGCTAAAGACGTAAAATTCGGT	GTGAGCGTCGGTTGATTACATCATGCCGCCCATGCCA
pgi	GATCCGGAGAGACGGATGAAAAACATCAATCCAACGCAGACCG	GTGAGCGTCGGTTGATTAACCGCGCCACGCT
glnS	GATCCGGAGAGACGGATGAGTGAGGCAGAAGCCCGC	GTGAGCGTCGGTTGATTACTCGCCTACTTTCGCCCAGG
cysJ	GATCCGGAGAGACGGATGACGACACAGGTCCCACCT	GTGAGCGTCGGTTGATTAGTAGACATCTCGCTGATAACGGCG
ilvD	GATCCGGAGAGACGGATGCCTAAGTACCGTTCCGCCA	GTGAGCGTCGGTTGATTAACCCCCCAGTTTCGATTTATCGCG
deaD	GATCCGGAGAGACGGATGGCTGAATTCGAAACCACTTTTGCA	GTGAGCGTCGGTTGATTACGCATCACCACCGAAACGA
thrS	GATCCGGAGAGACGGATGCCTGTTATAACTCTTCCTGATGGCA	GTGAGCGTCGGTTGATTATTCCTCCAATTGTTTAAGACTGCGGC
metG	GATCCGGAGAGACGGATGACTCAAGTCGCGAAGA	GTGAGCGTCGGTTGATTATTTCACCTGATGACCCGGT
rnr	GATCCGGAGAGACGGATGTCACAAGATCCTTTCCAGGAACGC	GTGAGCGTCGGTTGATCACTCTGCCACTTTTTTCTTCGCC
alaS	GATCCGGAGAGACGGATGAGCAAGAGCACCGCTGAGA	GTGAGCGTCGGTTGATTATTGCAATTTCGCGCTGACCCA
rcsC	GATCCGGAGAGACGGTTGAAATACCTTGCTTCTTTTCGT	GTGAGCGTCGGTTGACTACGAATCCCGCGATTTCCTGA
valS	GATCCGGAGAGACGGATGGAAAAGACATATAACCCACAAGA	GTGAGCGTCGGTTGATTACAGCGCGGCGATAACAGC
hemC	GATCCGGAGAGACGGATGTTAGACAATGTTTTAAGAATTGCCACAC	GTGAGCGTCGGTTGATCATGCCGGGGCGTCTCC
tpiA	GATCCGGAGAGACGGAATGCGACATCCTTTAGTGATGGGT	GTGAGCGTCGGTTGATTAAGCCTGTTTAGCCGCTTCTGC
glnA	GATCCGGAGAGACGGAATGTCCGCTGAACACGTACTGAC	GTGAGCGTCGGTTGATTAGACGCTGTAGTACAGCTCAAAC

## Sheet: attL1-L2 and attB1-B2 primers
Common primers for attaching attB1 & B2 sites to PCR products
Primer name	Primer sequence
attB1	GGGGACAAGTTTGTACAAAAAAGCAGGCTGATCCGGAGAGACGG
attB2	GGGGACCACTTTGTACAAGAAAGCTGGGTGTGAGCGTCGGTTGA

## Sheet: gRNA primers
Primers to make gRNA for targeting heme pathway genes in yeast
Primer	Sequence
ScHEM1-sgRNA1_Fp	GACTTTATAGTCGTTGGAACACCAAA
ScHEM1-sgRNA1_Rp	AAACTTTGGTGTTCCAACGACTATAA
ScHEM1-sgRNA2_Fp	GACTTTGCATGGCGTCCAATACCTCA
ScHEM1-sgRNA2_Rp	AAACTGAGGTATTGGACGCCATGCAA
ScHEM2-sgRNA1_Fp	GACTTTGGATTATCGGAGATGAATAG
ScHEM2-sgRNA1_Rp	AAACCTATTCATCTCCGATAATCCAA
ScHEM2-sgRNA2_Fp	GACTTTCCTGGTACCAAGGATCCAGT
ScHEM2-sgRNA2_Rp	AAACACTGGATCCTTGGTACCAGGAA
ScHEM3-sgRNA1_Fp	GACTTTATGCCCACTTTACTACCAGA
ScHEM3-sgRNA1_Rp	AAACTCTGGTAGTAAAGTGGGCATAA
ScHEM3-sgRNA2_Fp	GACTTTTCTCTGGATGACCTTCCAGA
ScHEM3-sgRNA2_Rp	AAACTCTGGAAGGTCATCCAGAGAAA
ScHEM4-sgRNA1_Fp	GACTTTACATGTGTATGTTTAATAAG
ScHEM4-sgRNA1_Rp	AAACCTTATTAAACATACACATGTAA
ScHEM4-sgRNA2_Fp	GACTTTAGTGAACTATTATTTCTCGT
ScHEM4-sgRNA2_Rp	AAACACGAGAAATAATAGTTCACTAA
ScHEM12-sgRNA1_Fp	GACTTTTTACCTGCCGGAATATCACG
ScHEM12-sgRNA1_Rp	AAACCGTGATATTCCGGCAGGTAAAA
ScHEM12-sgRNA2_Fp	GACTTTAAATCCGGAAGACCTCCAAA
ScHEM12-sgRNA2_Rp	AAACTTTGGAGGTCTTCCGGATTTAA
ScHEM13-sgRNA1_Fp	GACTTTTTATGGTCAATTGAGCCCAG
ScHEM13-sgRNA1_Rp	AAACCTGGGCTCAATTGACCATAAAA
ScHEM13-sgRNA2_Fp	GACTTTGTAACGGTAGTTTAAGTGCG
ScHEM13-sgRNA2_Rp	AAACCGCACTTAAACTACCGTTACAA
ScHEM14-sgRNA1_Fp	GACTTTGTGATGAGTCCTTTTCCCAA
ScHEM14-sgRNA1_Rp	AAACTTGGGAAAAGGACTCATCACAA
ScHEM14-sgRNA2_Fp	GACTTTGCTATGATTGATAATATGCG
ScHEM14-sgRNA2_Rp	AAACCGCATATTATCAATCATAGCAA
ScHEM15-sgRNA1_Fp	GACTTTAGATGGCGTGAAGAAGGCAG
ScHEM15-sgRNA1_Rp	AAACCTGCCTTCTTCACGCCATCTAA
ScHEM15-sgRNA2_Fp	GACTTTCCCAAGTTGGACCAAAACCA
ScHEM15-sgRNA2_Rp	AAACTGGTTTTGGTCCAACTTGGGAA

## Sheet: Repair template primers
Primers to make E. coli gene CRISPR repair templates to replace heme pathway genes in yeast
Primer	Sequence
EchemB-ScHEM2_Fp	TTTGATTTTCTTGCCCAATCAGCCAAATAAAAAAAAGTTTTACTGCTTACTCATATTATTGCTTACTCCAGTAATTCATACCTAGAAAATTGACAAAACCATGACAGACTTAATCCAACGCCCTC
EchemB-ScHEM2_Rp	TATTATAAAGCTTGCCAAATAGGGATATACTGCCAGCACTGTTACATTTGTCATATTGACATCATTATTTTTACTATTCACAAGGTAAGCACGTTTTTTTTTAACGCAGAATCTTCTTCTCAGCC
EchemC-ScHEM2_Fp	ATTCTGTTCTTCTCATCCCGTATTAATATCTAGAACAATAGAAAAAAAGAAAAGCGAAGAAAATCTAGATAAATTTGTAGTTGGTAAATACACACGTACTATGTTAGACAATGTTTTAAGAATTGCCACAC
EchemC-ScHEM2_Rp	TGAAAGATAAAGGAGATAAGGAAAAAAAAAAAAAAAAAAAAAAAAAAGGGAACTTTAGTTAGTAATAATAGAGTTTTTGGACTGATCAAATTAATGGTGTTCATGCCGGGGCGTCTCC
EchemD-ScHEM2_Fp	TAGTCAGCTAAGGCGCTTTAGTGAACTTTCTAGTGAGTTTTTTGAATTTTAGTGTCAAAGGATAAGGAAACAGAAAGGTAAAATAGACCTTGCTCGAGAGATGAGTATCCTTGTCACCCGCC
EchemD-ScHEM2_Rp	GTGGTGTAGCGGGTATACGCAAAAGAGATTGGGACTCTACCCAATAGCTTCTTTGAAGAAGTAAATAAATATAAATAGAGAGAAATATGACGTATCAATATTATTGTAATGCCCGTAAAAGCGCATC
EchemF-ScHEM13_Rp	GTATAATAAATAGATAAAAAAATGTATAAATAAGTGGTCGAAATAATTAAATCATCATTGTCATTGAGATCATAAAATCGGTCTGCTAAAGAACCTTGAATTACACCCAATCCCTGACCTTAATAAAC
EchemF-ScHEM13_Fp	ATTCTCCGGGTTTTCTTTTTTTGAGCATATCAAAAGCTTTCTTTTCGCAAATCAAACATAGCAAACCGAACTCTTCGAACACAATTAAATACACATAAAGATGAAACCCGACGCACACCAGG
EchemE-ScHEM12_Rp	GAAAAAAGAAAAAAGGCCACTTTTGAACGTTGTGAAAAAGATATTATTTACATAAACGTATATTATCACTTATAACACTATAAGAATCAATATTTCCACATTAGCGGTGATACTGTTCAGACAGTC
EchemE-ScHEM12_Fp	ATTCATCAAGCATTATCTCAGAATTGTGTTTGGTAAGCTCTCTTCGAGAAAAGGAAGAACAAAAAAAAAAAAAATAAAGCAAAGAACAGGTTATAACGCTATGACCGAACTTAAAAACGATCGTTATCTG
EchemG-ScHEM2_Fp	AAATAGTATAATAGAGAGAACAATAGAGATATTCGCGAAGAACACCAATTCAAACATATCGAGTAAAGTGCAATTGAGAACGCCAAAAAGAGCTTGTATAATGAAAACATTAATTCTTTTCTCAACAAGGGA
EchemG-ScHEM2_Rp	GTCAAATGTTTCGTATTGGTCGCCAGATTTCGCTTTCAATCCGATTGTCGTTTCGTTAGCAGGGCGTTTCATTATTTGCGTAACCGGGTTCCCAGTAACTTTATTTCAGCGTCGGTTTGTCGGTT
EchemG-ScHEM14-keepBUD25_Rp	GTGGTTTGAAATTCCTTTCGATAACAGAATCGAAAATTACACCAAGCAATTTCCCTGGATTCTTATTGGATTTGGGAACCAAGTATCCAAAGCCTTGTAGTTATTTCAGCGTCGGTTTGTCGGTTAA
EchemG-ScHEM14-keepMLS_Fp	ATTACCATTAACAAAGCTAAAACCGAGAGCAAAAGTTGCTGTTGTAGGGGGTGGCGTTTCTGGACTATGTTTTACTTATTTTTTAAGCAAGTTGAGACCGAAAACATTAATTCTTTTCTCAACAAGGGACGG
EchemH-ScHEM15_Fp	CTCGTGTTCCACTTGAGTCGGTTTACAAGAAGTACAGAAATATTTAACACATACCTGCTATTTGGACAAATTTAGCAGTAAAAAAAAGAACGTTTAAAGAATGCGTCAGACTAAAACCGGTATCC
EchemH-ScHEM15_Rp	AATGATATATTATATACCACAAAGAAAACATAAATACGCAACCTCAATTAATAAATAAGAGAATATACTGATATTGAGATTGTGGGATGAATGGCCCTTATTAGCGATACGCGGCAACAAGATTA
EchemH-ScHEM15-MLS_Fp	CGTTTAAAGAATGCTTTCCAGAACAATCCGTACACAAGGTTCCTTCCTAAGAAGATCACAACTGACCATTACAAGATCATTTTCGGTTACATTCAACATGCGTCAGACTAAAACCGGTATCCTG

## Sheet: Confirmation primers
Confirmation primers for verifying heme pathway E. coli gene replacements at native yeast loci
Primer	Sequence
EchemB-ScHEM2-Conf_Fp	GAGGCAAGCTTCCCGCTTGATTT
EchemB-ScHEM2-Conf_Rp	CTCTTCAAACATAGCGCGCAGC
EchemC-ScHEM3-Conf_Fp	GCCTGAATTCAAGGTCATTGGCAG
EchemC-ScHEM3-Conf_Rp	CGTCACCATCGGTACCAGTTCAA
EchemD-ScHEM4-Conf_Fp	GGAAATACCATAAATTCTCTTAGTGTGTAG
EchemD-ScHEM4-Conf_Rp	CCGCGTGTTGCGAGAGGG
EchemE-ScHEM12-Conf_Fp	ACCGCTCGAATTAGTGATGTTCCAG
EchemE-ScHEM12-Conf_Rp	GCCGCATCCAGCGGGTAG
EchemF-ScHEM13-Conf_Fp	GCCCATTGTTCTCGTTTCGAAAGG
EchemF-ScHEM13-Conf_Rp	TCCGGGCGATGAGCGGTG
EchemG-ScHEM14-Conf_Fp	CTTGCCTTCGACACTTTGTTGCTTC
EchemG-ScHEM14-Conf_Rp	AGGCGCTCGGCATCGAATTCAG
EchemH-ScHEM15-Conf_Fp	GGGGATATGGGATTGAAGAAGGAG
EchemH-ScHEM15-Conf_Rp	CAGCGCCTGCTGTTGCTGG

## Sheet: STOP-less primers
Primers for STOP-less C terminal GFP-TAG Entry clones
Primer	Sequence
EchemG-attB1_Fp	GGGGACAAGTTTGTACAAAAAAGCAGGCTTCATGAAAACATTAATTCTTTTCTCAACAAGGGAC
EchemG-attB2_Rp	GGGGACCACTTTGTACAAGAAAGCTGGGTGTTTCAGCGTCGGTTTGTCGGTTAAAT
EchemH-attB1_Fp	GGGGACAAGTTTGTACAAAAAAGCAGGCTTCATGCGTCAGACTAAAACCGGTATCC
EchemH-attB2_Rp	GGGGACCACTTTGTACAAGAAAGCTGGGTGGCGATACGCGGCAACAAGATTAG
AtPPOX1-attB1_Fp	GGGGACAAGTTTGTACAAAAAAGCAGGCTTCATGGAGTTATCTCTTCTCCGTCCG
AtPPOX2-attB2_Rp	GGGGACCACTTTGTACAAGAAAGCTGGGTGCTTGTAAGCGTACCGTGACATGAAG
AtFC1-attB1_Fp	GGGGACAAGTTTGTACAAAAAAGCAGGCTTCATGCAGGCAACGGCTTTATCATCTG
AtFC1-attB2_Rp	GGGGACCACTTTGTACAAGAAAGCTGGGTGTAGGTTCCGGAACGCATGGAACAT

## Sheet: ATG primers
Primers for adding ATG start codons
Primer	Sequence
hisS-ATG_Fp	GATCCGGAGAGACGGATGGCAAAAAACATTCAAGCCATTCGC
tadA-ATG_Fp	GATCCGGAGAGACGGATGTCTGAAGTCGAATTTAG
rcsC-ATG_Fp	GATCCGGAGAGACGGATGAAATACCTTGCTTCTTTTCGT
pcnB-ATG_Fp	GATCCGGAGAGACGGATGTTTACCCGAGTCGCTAATTTTTGCC

## Sheet: MIP1 MLS primers
Primers for amplifying E. coli ORFs with MIP1 MLS
Primer name	E. coli gene name	Primer sequence
AHK397	hscB	GATCCGGAGAGACGGATGACGAAATTGATGGTTAGATCTGAATGCATGCTGCGAATGGTGCGGCGGCGGCCGCTGCGTGTGCAGTTTTGTGCTCGATGGTTCTCCACAAAGAAGAATACCGCAGAAGCACCCAGGATTGATTACTTCACCCTCTTTGGCTTGC
AHK398	ilvC	GATCCGGAGAGACGGATGACGAAATTGATGGTTAGATCTGAATGCATGCTGCGAATGGTGCGGCGGCGGCCGCTGCGTGTGCAGTTTTGTGCTCGATGGTTCTCCACAAAGAAGAATACCGCAGAAGCACCCAGGATTGCTAACTACTTCAATACACTGAATCTGC
AHK399	ilvD	GATCCGGAGAGACGGATGACGAAATTGATGGTTAGATCTGAATGCATGCTGCGAATGGTGCGGCGGCGGCCGCTGCGTGTGCAGTTTTGTGCTCGATGGTTCTCCACAAAGAAGAATACCGCAGAAGCACCCAGGATTCCTAAGTACCGTTCCGCCACC
AHK400	pssA	GATCCGGAGAGACGGATGACGAAATTGATGGTTAGATCTGAATGCATGCTGCGAATGGTGCGGCGGCGGCCGCTGCGTGTGCAGTTTTGTGCTCGATGGTTCTCCACAAAGAAGAATACCGCAGAAGCACCCAGGATTTTGTCAAAATTTAAGCGTAATAAACATCAACAACA
AHK453	groL	ATGACGAAATTGATGGTTAGATCTGAATGCATGCTGCGAATGGTGCGGCGGCGGCCGCTGCGTGTGCAGTTTTGTGCTCGATGGTTCTCCACAAAGAAGAATACCGCAGAAGCACCCAGGATTGCAGCTAAAGACGTAAAATTCGGTAAC
AHK371	groS	ATGACGAAATTGATGGTTAGATCTGAATGCATGCTGCGAATGGTGCGGCGGCGGCCGCTGCGTGTGCAGTTTTGTGCTCGATGGTTCTCCACAAAGAAGAATACCGCAGAAGCACCCAGGATTAATATTCGTCCATTGCATGA
AHK372	fdx	GATCCGGAGAGACGGATGACGAAATTGATGGTTAATGACGAAATTGATGGTTAGATCTGAATGCATGCTGCGAATGGTGCGGCGGCGGCCGCTGCGTGTGCAGTTTTGTGCTCGATGGTTCTCCACAAAGAAGAATACCGCAGAAGCACCCAGGATTCCAAAGATTGTTATTTTGCC
AHK373	rpiL	ATGACGAAATTGATGGTTAGATCTGAATGCATGCTGCGAATGGTGCGGCGGCGGCCGCTGCGTGTGCAGTTTTGTGCTCGATGGTTCTCCACAAAGAAGAATACCGCAGAAGCACCCAGGATTTCTATCACTAAAGATCAAAT
AHK374	grpE	ATGACGAAATTGATGGTTAGATCTGAATGCATGCTGCGAATGGTGCGGCGGCGGCCGCTGCGTGTGCAGTTTTGTGCTCGATGGTTCTCCACAAAGAAGAATACCGCAGAAGCACCCAGGATTAGTAGTAAAGAACAGAAAAC
AHK375	hisS	ATGACGAAATTGATGGTTAGATCTGAATGCATGCTGCGAATGGTGCGGCGGCGGCCGCTGCGTGTGCAGTTTTGTGCTCGATGGTTCTCCACAAAGAAGAATACCGCAGAAGCACCCAGGATTGCAAAAAACATTCAAGCCAT
AHK376	alaS	ATGACGAAATTGATGGTTAGATCTGAATGCATGCTGCGAATGGTGCGGCGGCGGCCGCTGCGTGTGCAGTTTTGTGCTCGATGGTTCTCCACAAAGAAGAATACCGCAGAAGCACCCAGGATTAGCAAGAGCACCGCTGAGAT
AHK377	valS	ATGACGAAATTGATGGTTAGATCTGAATGCATGCTGCGAATGGTGCGGCGGCGGCCGCTGCGTGTGCAGTTTTGTGCTCGATGGTTCTCCACAAAGAAGAATACCGCAGAAGCACCCAGGATTGAAAAGACATATAACCCACA
AHK382	kbl	ATGACGAAATTGATGGTTAGATCTGAATGCATGCTGCGAATGGTGCGGCGGCGGCCGCTGCGTGTGCAGTTTTGTGCTCGATGGTTCTCCACAAAGAAGAATACCGCAGAAGCACCCAGGATTCGTGGAGAATTTTATCAGCA
AHK454	pcnB	GATCCGGAGAGACGGATGACGAAATTGATGGTTAGATCTGAATGCATGCTGCGAATGGTGCGGCGGCGGCCGCTGCGTGTGCAGTTTTGTGCTCGATGGTTCTCCACAAAGAAGAATACCGCAGAAGCACCCAGGATTGCAGCTAAAGACGTAAAATTCGGTAAC
AHK389	Fp for MLS PCRs to add att sites	GATCCGGAGAGACGGATGACGAAATTGATGGTTAG
AHK439-attB1	Common MIP1 MLS Fp	GGGGACAAGTTTGTACAAAAAAGCAGGCTTCATGACGAAATTGATGGTTAGATCTGAATG
AHK236	attL1 site for 5' seq GATCCGGAGAGACGG	CAAATAATGATTTTATTTTGACTGATAGTGACCTGTTCGTTGCAACAAATTGATGAGCAATGCTTTTTTATAATGCCAACTTTGTACAAAAAAGCAGGCTGATCCGGAGAGACGG
AHK237	attL2 site for 5' seq GTGAGCGTCGGTTGA	CAAATAATGATTTTATTTTGACTGATAGTGACCTGTTCGTTGCAACAAATTGATAAGCAATGCTTTCTTATAATGCCAACTTTGTACAAGAAAGCTGGGTGTGAGCGTCGGTTGA

## Sheet: Arabidopsis ORF primers
Primers for amplifying Arabidopsis heme pathway genes
Primer	Sequence
AtCPX1_Fp	GATCCGGAGAGACGGATGGCTTCTCACTCGTCGAC
AtCPX1_Rp	GTGAGCGTCGGTTGATCTAGATCCACTCCTTCGGGT
AtCPX2_Fp	GATCCGGAGAGACGGATGGCGTCTCACTCTTCGAC
AtCPX2_Rp	GTGAGCGTCGGTTGATTCAGAACAATGGATCAGGTT
AtFC-I_Fp	GATCCGGAGAGACGGATGCAGGCAACGGCTTTATC
AtFC-I_Rp	GTGAGCGTCGGTTGATCTATAGGTTCCGGAACGCAT
AtFC-II_Fp	GATCCGGAGAGACGGATGAATTGCCCAGCCATGAC
AtFC-II_Rp	GTGAGCGTCGGTTGATTTATAATGAAGGCAAGATGC
AtHEMB1_Fp	GATCCGGAGAGACGGATGGCTACTACACCCATCTT
AtHEMB1_Rp	GTGAGCGTCGGTTGATCTACCGCTTCTCGCCGCACA
AtHEMB2_Fp	GATCCGGAGAGACGGATGACGTCATCCATGTTTCG
AtHEMB2_Rp	GTGAGCGTCGGTTGATCTAGTTGGAACTAAATCGTT
AtHEMC_Fp	GATCCGGAGAGACGGATGGATATTGCTTCGTCATC
AtHEMC_Rp	GTGAGCGTCGGTTGATTCAGTTGCCGAAGAAGCCAG
AtHEME1_Fp	GATCCGGAGAGACGGATGAGCTTATCATCGCCAAC
AtHEME1_Rp	GTGAGCGTCGGTTGATTCAGACAACCAATTCAGGTT
AtHEME2_Fp	GATCCGGAGAGACGGATGTCAATCCTTCAAGTCTC
AtHEME2_Rp	GTGAGCGTCGGTTGATTAATATCTAATTTCTTGAG
AtPPOX1_Fp	GATCCGGAGAGACGGATGGAGTTATCTCTTCTCCG
AtPPOX1_Rp	GTGAGCGTCGGTTGATTTACTTGTAAGCGTACCGTG
AtPPOX2_Fp	GATCCGGAGAGACGGATGGCGTCTGGAGCAGTAGC
AtPPOX2_Rp	GTGAGCGTCGGTTGATTTATAAGCTGTCATTTGGTT
AtUROS_Fp	GATCCGGAGAGACGGATGGCATTATTACTCCTTTC
AtUROS_Rp	GTGAGCGTCGGTTGATTCAATTCCTGCTGCTAGGGT

## Sheet: Additional tag primers
Primers for adding additional tags or sequences
Info	Primer sequence
Fp for MLS PCRs to add att sites	GATCCGGAGAGACGGATGACGAAATTGATGGTTAG
Common MIP1 MLS Fp	GGGGACAAGTTTGTACAAAAAAGCAGGCTTCATGACGAAATTGATGGTTAGATCTGAATG
attL1 site for 5' seq GATCCGGAGAGACGG	CAAATAATGATTTTATTTTGACTGATAGTGACCTGTTCGTTGCAACAAATTGATGAGCAATGCTTTTTTATAATGCCAACTTTGTACAAAAAAGCAGGCTGATCCGGAGAGACGG
attL2 site for 5' seq GTGAGCGTCGGTTGA	CAAATAATGATTTTATTTTGACTGATAGTGACCTGTTCGTTGCAACAAATTGATAAGCAATGCTTTCTTATAATGCCAACTTTGTACAAGAAAGCTGGGTGTGAGCGTCGGTTGA

[truncated: 5 more sheets: Two gene expression primers, Confirmation primers human gene, Sc-hem14 deletion primers, Yeast ORF primers, CLS-less Arabidopsis g-Blocks]
